# Supplementary material for: Interleukin-4-Enhanced Oligodendrocyte Differentiation Depends on Extracellular Zinc Uptake via ZIP11
Source: Cells. 2025 Nov 10;14(22):1756. doi: 10.3390/cells14221756 (PMC12651824; doi:10.3390/cells14221756)
Supplement: Supplementary file 1 [file cells-14-01756-s001.zip]

Archive with 1 entries (1 files):
- cells-3845346-supplementary.pdf
